# Supplementary material for: Human genomic DNA is widely interspersed with i-motif structures
Source: EMBO J. 2024 Aug 29;43(20):16. doi: 10.1038/s44318-024-00210-5 (PMC11480443; doi:10.1038/s44318-024-00210-5)
Supplement: Supplementary file 1 — Table EV1 [file 44318_2024_210_MOESM1_ESM.xlsx]

## Sheet: Table EV1
GENE	Coordinates (hg19)	Sequence	KD (M)	ka (1/Ms)	kd (1/s)
FEV #1	chr2:219,850,464-219,850,483	CCGCTTCCCTCCCTCTCGCC	1.481e-08	670200	0.009927
FEV #2	chr2:219,850,537-219,850,552	CCCCGCTCCCTCCTCC	1.269e-08	853700	0.01083
HOXC13	chr12:54,332,262-54,332,286	CCTCCCCCCCCTCCCTCTCCCTCCC	2.791e-08	318600	0.008894
KMT2A	chr11:118,306,835-118,306,857	CCTCGCCCCCTCCCCCTCTCTCC	1.778e-08	571600	0.01017
NPM1	chr5:170,814,567-170,814,581	CCCAACCTCCACCCC	1.509e-08	815400	0.01231
OLIG2	chr21:34,397,822-34,397,842	CTCCAAACCATCCCATCCCCC	1.341e-08	525300	0.007043
PBX1 #1	chr1:164,528,128-164,528,145	CCCGCGGCCCGCTCCTCC	1.84e-08	301700	0.005552
PBX1 #2	chr1:164,528,186-164,528,202	CCCCTCCTCCCCCGGCC	1.552e-08	903800	0.01403
PPM1D #1	chr17:58,677,393-58,677,409	CCCTCCTCCGTCGCGCC	1.547e-08	553500	0.008562
PPM1D #2	chr17:58,677,433-58,677,448	CCCCTGCCTCCCGCCC	7.165e-09	1224000	0.008769
SIX1 #1	chr14:61,116,464-61,116,481	CCCCTCCATCCCTCACCC	2.546e-08	352800	0.008984
SIX1 #2	chr14:61,116,581-61,116,596	CCTCCCCTCTCCCTCC	1.097e-08	667400	0.007322
TSHR #1	chr14:81,421,678-81,421,706	CCCTCCCCGCGGGCCCCACCCCCCCGCCC	2.024e-08	287000	0.005809
TSHR #2	chr14:81,421,691-81,421,706	CCCCACCCCCCCGCCC	3.005e-08	219900	0.006609
NDRG1	chr8:134,310,129-134,310,141	CCCACCGCCGCCCAGC	2.192e-08	1792000	0.03929
PRF1 #1	chr10:72,362,537-72,362,550	CCTGCCCCGCCCCCAG	2.138e-08	618400	0.01322
PRF1 #2	chr10:72,362,579-72,362,600	CCCCTCCCACAAGCACCCACCC	1.026e-07	77980	0.007999
ROBO2 #1	chr3:77,088,333-77,088,352	CCCCCTCCTTTTTCTCCCCC	5.928e-09	557700	0.003306
ROBO2 #2	chr3:77,088,420-77,088,436	CCTTTCCTTTCCTTTCC	1.095e-08	559600	0.006126
ROBO2 #3	chr3:77,088,430-77,088,443	CCTTTCCTTCCTCCTAC	1.142e-08	606200	0.006924
SIRPA #1	chr20:1,874,432-1,874,456	CCTCTGGCCCCGGCTCCCCTTCCCC	7.858e-09	749400	0.005889
SIRPA #2	chr20:1,874,505-1,874,527	CCCCGCTCTCCCACACACGCCCC	1.171e-08	621100	0.007274
SOCS1 #1	chr16:11,350,261-11,350,278	CCTGCCCCAGCACCCGCC	4.548e-08	1293000	0.05879
SOCS1 #2	chr16:11,350,295-11,350,313	CCCCGACCCTGCGCCTTCC	1.13e-08	700000	0.007913
TSC1 #1	chr9:135,820,201-135,820,219	CCTCCCCCCGCCCCGGCCC	9.242e-08	84850	0.007841
UBR5 #1	chr8:103,424,985-103,425,003	CCCTCCTCCTCCTCCCTCC	9.62e-09	448100	0.004311
UBR5 #2	chr8:103,425,200-103,425,212	CCCTTCCTCCTCCGAC	9.869e-09	971100	0.009584
hTelo	positive control iM	CCCTAACCCTAACCCTAACCCT	6.643e-09	598900	0.003978

## Sheet: Legend
Title	Oligonucleotides used for biolayer interferometry (BLI) and circular dichroism (CD) studies.
Legend	Gene name, genomic position, and affinity (as determined by BLI) with KD, ka, kd provided.
