# Supplementary material for: Human genomic DNA is widely interspersed with i-motif structures
Source: EMBO J. 2024 Aug 29;43(20):16. doi: 10.1038/s44318-024-00210-5 (PMC11480443; doi:10.1038/s44318-024-00210-5)
Supplement: Supplementary file 2 — Table EV2 [file 44318_2024_210_MOESM2_ESM.xlsx]

## Sheet: Table EV2
DATABASE	reference	DOI:	ORIGIN	SAMPLE	EXPERIMENT	TYPE	TARGET	ACCESSION	Dataset	URL
PUBLICATION	(Chambers et al, 2015)	10.1038/nbt.3295	Giovanni Marsico, Shankar Balasubramanian, CRUK Cambridge Institute	Genomic DNA from B lymphocytes (NA18507)	GSM1558755, GSM1558756	G4-Seq	G-quadruplex	GSE63874	GSE63874_Na_PDS_minus_hits_intersect.bed.gz, GSE63874_Na_PDS_plus_hits_intersect.bed.gz	https://www.ncbi.nlm.nih.gov/geo/query/acc.cgi?acc=GSE63874
PUBLICATION	(Pope et al, 2014)	10.1038/nature13986	Sandstrom R, ENCODE DCC	MCF-7	GSE51334	Repli-seq	DNA replication-timing boundaries	GSM923442	GSM923442_hg19_wgEncodeUwRepliSeqMcf7PkRep1.bed.gz	https://www.ncbi.nlm.nih.gov/geo/query/acc.cgi?acc=GSM923442
PUBLICATION	(Liu et al, 2017)	10.1073/pnas.1617636114	Housheng Hansen He, University of Toronto	MCF-7	-	Global nuclear run-on followed by RNA sequencing (GRO-seq)	RNA	GSE94479	GSE94479_GROCountNorm.txt.gz	https://www.ncbi.nlm.nih.gov/geo/query/acc.cgi?acc=GSE94479
PUBLICATION	(Barutcu et al, 2015)	10.1186/s13059-015-0768-0	Rasim Barutcu, ScitoVation	MCF-7	GSM1631185	Hi-C	DNA	GSE66733	GSE66733_Hi-C_MCF7_MCF10A_processed_HiCfiles.tar.gz	https://www.ncbi.nlm.nih.gov/geo/query/acc.cgi?acc=GSE66733
ENCODE	(The ENCODE Project Consortium, 2012)	10.1038/nature11247	Bradley Bernstein, Broad	MCF-7	ENCSR985MIB	Histone	H3K4me3	GSE96506	GSE96506_ENCFF727UPU_replicated_peaks_hg19.bed.gz	https://www.ncbi.nlm.nih.gov/geo/query/acc.cgi?acc=GSE96506
ENCODE	(The ENCODE Project Consortium, 2012)	10.1038/nature11247	Bradley Bernstein, Broad	MCF-7	ENCSR752UOD	Histone	H3K27ac	GSE96352	GSE96352_ENCFF132IWN_replicated_peaks_hg19.bed.gz	https://www.ncbi.nlm.nih.gov/geo/query/acc.cgi?acc=GSE96352
ENCODE	(The ENCODE Project Consortium, 2012)	10.1038/nature11247	Bradley Bernstein, Broad	MCF-7	ENCSR761DLU	Histone	H3K27me3	GSE96363	GSE96363_ENCFF151QZZ_replicated_peaks_hg19.bed.gz	https://www.ncbi.nlm.nih.gov/geo/query/acc.cgi?acc=GSE96363
ENCODE	(The ENCODE Project Consortium, 2012)	10.1038/nature11247	Bradley Bernstein, Broad	MCF-7	ENCSR493NBY	Histone	H3K4me1	GSE86714	GSE86714_ENCFF674BKS_replicated_peaks_hg19.bed.gz	https://www.ncbi.nlm.nih.gov/geo/query/acc.cgi?acc=GSE86714
ENCODE	(The ENCODE Project Consortium, 2012)	10.1038/nature11247	Bradley Bernstein, Broad	MCF-7	ENCSR610IYQ	Histone	H3K36me3	GSE174945	GSE174945_ENCFF994KPZ_replicated_peaks_hg19.bed.gz	https://www.ncbi.nlm.nih.gov/geo/query/acc.cgi?acc=GSE174945
ENCODE	(The ENCODE Project Consortium, 2012)	10.1038/nature11247	Bradley Bernstein, Broad	MCF-7	ENCSR999WHE	Histone	H3K9me3	GSE96517	GSE96517_ENCFF454ZUB_replicated_peaks_hg19.bed.gz	https://www.ncbi.nlm.nih.gov/geo/query/acc.cgi?acc=GSE96517
ENCODE	(The ENCODE Project Consortium, 2012)	10.1038/nature11247	Bradley Bernstein, Broad	MCF-7	ENCSR056UBA	Histone	H3K9ac	GSE95898	GSE95898_ENCFF112WBV_replicated_peaks_hg19.bed.gz	https://www.ncbi.nlm.nih.gov/geo/query/acc.cgi?acc=GSE95898
ENCODE	(The ENCODE Project Consortium, 2012)	10.1038/nature11247	Bradley Bernstein, Broad	MCF-7	ENCSR875KOJ	Histone	H3K4me2	GSE96439	GSE96439_ENCFF659LZZ_replicated_peaks_hg19.bed.gz	https://www.ncbi.nlm.nih.gov/geo/query/acc.cgi?acc=GSE96439
ENCODE	(The ENCODE Project Consortium, 2012)	10.1038/nature11247	Bradley Bernstein, Broad	MCF-7	ENCSR639RHG	Histone	H4K20me1	GSE96283	GSE96283_ENCFF590BHP_replicated_peaks_hg19.bed.gz	https://www.ncbi.nlm.nih.gov/geo/query/acc.cgi?acc=GSE96283
ENCODE	(The ENCODE Project Consortium, 2012)	10.1038/nature11247	Bradley Bernstein, Broad	MCF-7	ENCSR057MWG	Histone	H2AFZ	GSE95900	GSE95900_ENCFF330GCP_replicated_peaks_hg19.bed.gz	https://www.ncbi.nlm.nih.gov/geo/query/acc.cgi?acc=GSE95900
ENCODE	(The ENCODE Project Consortium, 2012)	10.1038/nature11247	Bradley Bernstein, Broad	MCF-7	ENCSR374RZR	Histone	H3K9me2	GSE96141	GSE96141_ENCFF693SXL_replicated_peaks_hg19.bed.gz	https://www.ncbi.nlm.nih.gov/geo/query/acc.cgi?acc=GSE96141
ENCODE	(The ENCODE Project Consortium, 2012)	10.1038/nature11247	Bradley Bernstein, Broad	MCF-7	ENCSR197XDQ	Histone	H3F3A	GSE95977	GSE95977_ENCFF031LHQ_replicated_peaks_hg19.bed.gz	https://www.ncbi.nlm.nih.gov/geo/query/acc.cgi?acc=GSE95977
ENCODE	(The ENCODE Project Consortium, 2012)	10.1038/nature11247	Michael Snyder, Stanford	MCF-7	ENCSR431TLD	Chromatin Remodeler	SMARCE1	GSE105546	GSE105546_ENCFF096LRM_optimal_idr_thresholded_peaks_hg19.bed.gz	https://www.ncbi.nlm.nih.gov/geo/query/acc.cgi?acc=GSE105546
ENCODE	(The ENCODE Project Consortium, 2012)	10.1038/nature11247	Michael Snyder, Stanford	MCF-7	ENCSR487ASM	Chromatin Remodeler	SMARCA5	GSE105722	GSE105722_ENCFF351NCM_optimal_idr_thresholded_peaks_hg19.bed.gz	https://www.ncbi.nlm.nih.gov/geo/query/acc.cgi?acc=GSE105722
ENCODE	(The ENCODE Project Consortium, 2012)	10.1038/nature11247	Michael Snyder, Stanford	MCF-7	ENCSR966YYJ	Chromatin Remodeler	BMI1	GSE105933	GSE105933_ENCFF353CQJ_optimal_idr_thresholded_peaks_hg19.bed.gz	https://www.ncbi.nlm.nih.gov/geo/query/acc.cgi?acc=GSE105933
ENCODE	(The ENCODE Project Consortium, 2012)	10.1038/nature11247	Michael Snyder, Stanford	MCF-7	ENCSR757EMK	Chromatin Remodeler	SUZ12	GSE105981	GSE105981_ENCFF956LMS_optimal_idr_thresholded_peaks_hg19.bed.gz	https://www.ncbi.nlm.nih.gov/geo/query/acc.cgi?acc=GSE105981
ENCODE	(The ENCODE Project Consortium, 2012)	10.1038/nature11247	Michael Snyder, Stanford	MCF-7	ENCSR551ZDZ	Chromatin Remodeler	MTA2	GSE91864	GSE91864_ENCFF997RPK_optimal_idr_thresholded_peaks_hg19.bed.gz	https://www.ncbi.nlm.nih.gov/geo/query/acc.cgi?acc=GSE91864
ENCODE	(The ENCODE Project Consortium, 2012)	10.1038/nature11247	Michael Snyder, Stanford	MCF-7	ENCSR391KQC	Chromatin Remodeler	MTA3	GSE91727	GSE91727_ENCFF527ALV_optimal_idr_thresholded_peaks_hg19.bed.gz	https://www.ncbi.nlm.nih.gov/geo/query/acc.cgi?acc=GSE91727
ENCODE	(The ENCODE Project Consortium, 2012)	10.1038/nature11247	Michael Snyder, Stanford	MCF-7	ENCSR636EYA	Chromatin Remodeler	CTBP1	GSE91938	GSE91938_ENCFF785ZQF_optimal_idr_thresholded_peaks_hg19.bed.gz	https://www.ncbi.nlm.nih.gov/geo/query/acc.cgi?acc=GSE91938
ENCODE	(The ENCODE Project Consortium, 2012)	10.1038/nature11247	Michael Snyder, Stanford	MCF-7	ENCSR391JII	Chromatin Remodeler	RCOR1	GSE91726	GSE91726_ENCFF065UFF_optimal_idr_thresholded_peaks_hg19.bed.gz	https://www.ncbi.nlm.nih.gov/geo/query/acc.cgi?acc=GSE91726
ENCODE	(The ENCODE Project Consortium, 2012)	10.1038/nature11247	Michael Snyder, Stanford	MCF-7	ENCSR360JOC	Chromatin Remodeler	CHD1	GSE91698	GSE91698_ENCFF362XAG_optimal_idr_thresholded_peaks_hg19.bed.gz	https://www.ncbi.nlm.nih.gov/geo/query/acc.cgi?acc=GSE91698
ENCODE	(The ENCODE Project Consortium, 2012)	10.1038/nature11247	Michael Snyder, Stanford	MCF-7	ENCSR468LUO	Chromatin Remodeler	SIN3A	GSE91789	GSE91789_ENCFF580NQL_optimal_idr_thresholded_peaks_hg19.bed.gz	https://www.ncbi.nlm.nih.gov/geo/query/acc.cgi?acc=GSE91789
ENCODE	(The ENCODE Project Consortium, 2012)	10.1038/nature11247	Michael Snyder, Stanford	MCF-7	ENCSR697CUP	Chromatin Remodeler	HCFC1	GSE91992	GSE91992_ENCFF365WFM_optimal_idr_thresholded_peaks_hg19.bed.gz	https://www.ncbi.nlm.nih.gov/geo/query/acc.cgi?acc=GSE91992
ENCODE	(The ENCODE Project Consortium, 2012)	10.1038/nature11247	Richard Myers, HAIB	MCF-7	ENCSR940MHE	Chromatin Remodeler	MBD2	GSE96480	GSE96480_ENCFF474AYD_optimal_idr_thresholded_peaks_hg19.bed.gz	https://www.ncbi.nlm.nih.gov/geo/query/acc.cgi?acc=GSE96480
ENCODE	(The ENCODE Project Consortium, 2012)	10.1038/nature11247	Michael Snyder, Stanford	MCF-7	ENCSR173EEH	DNA Repair	COPS2	GSE105356	GSE105356_ENCFF755DGT_optimal_idr_thresholded_peaks_hg19.bed.gz	https://www.ncbi.nlm.nih.gov/geo/query/acc.cgi?acc=GSE105356
ENCODE	(The ENCODE Project Consortium, 2012)	10.1038/nature11247	Michael Snyder, Stanford	MCF-7	ENCSR248IMH	DNA Repair	NFRKB	GSE105388	GSE105388_ENCFF446FHX_optimal_idr_thresholded_peaks_hg19.bed.gz	https://www.ncbi.nlm.nih.gov/geo/query/acc.cgi?acc=GSE105388
ENCODE	(The ENCODE Project Consortium, 2012)	10.1038/nature11247	Michael Snyder, Stanford	MCF-7	ENCSR442VBJ	DNA Repair	RAD51	GSE105597	GSE105597_ENCFF500ZLG_optimal_idr_thresholded_peaks_hg19.bed.gz	https://www.ncbi.nlm.nih.gov/geo/query/acc.cgi?acc=GSE105597
ENCODE	(The ENCODE Project Consortium, 2012)	10.1038/nature11247	Michael Snyder, Stanford	MCF-7	ENCSR309ELI	DNA Repair	ZBTB1	GSE105482	GSE105482_ENCFF603AWL_optimal_idr_thresholded_peaks_hg19.bed.gz	https://www.ncbi.nlm.nih.gov/geo/query/acc.cgi?acc=GSE105482
ENCODE	(The ENCODE Project Consortium, 2012)	10.1038/nature11247	Michael Snyder, Stanford	MCF-7	ENCSR591EBL	DNA Repair	NBN	GSE91899	GSE91899_ENCFF518OUJ_optimal_idr_thresholded_peaks_hg19.bed.gz	https://www.ncbi.nlm.nih.gov/geo/query/acc.cgi?acc=GSE91899
ENCODE	-	-	Vishwanath Iyer, UT Austin	MCF-7	ENCSR000DMT	Transcription Machinery	POLR2A	GSM822295	GSM822295_hg19_wgEncodeOpenChromChipMcf7Pol2PkRep1.narrowPeak.gz	https://www.ncbi.nlm.nih.gov/geo/query/acc.cgi?acc=GSE33213
ENCODE	(The ENCODE Project Consortium, 2012)	10.1038/nature11247	Michael Snyder, Stanford	MCF-7	ENCSR979FQP	Transcription Factor	GATAD2B	GSE105980	GSE105980_ENCFF265NSP_optimal_idr_thresholded_peaks_hg19.bed.gz	https://www.ncbi.nlm.nih.gov/geo/query/acc.cgi?acc=GSE105980
ENCODE	(The ENCODE Project Consortium, 2012)	10.1038/nature11247	Michael Snyder, Stanford	MCF-7	ENCSR620DUQ	Transcription Factor	CREB1	GSE105525	GSE105525_ENCFF445LQN_optimal_idr_thresholded_peaks_hg19.bed.gz	https://www.ncbi.nlm.nih.gov/geo/query/acc.cgi?acc=GSE105525
ENCODE	(The ENCODE Project Consortium, 2012)	10.1038/nature11247	Michael Snyder, Stanford	MCF-7	ENCSR729LGA	Transcription Factor	SP1	GSE92014	GSE92014_ENCFF193MKL_optimal_idr_thresholded_peaks_hg19.bed.gz	https://www.ncbi.nlm.nih.gov/geo/query/acc.cgi?acc=GSE92014
ENCODE	(The ENCODE Project Consortium, 2012)	10.1038/nature11247	Michael Snyder, Stanford	MCF-7	ENCSR897ZXU	Transcription Factor	E2F8	GSE127615	GSE127615_ENCFF751DRF_optimal_idr_thresholded_peaks_hg19.bed.gz	https://www.ncbi.nlm.nih.gov/geo/query/acc.cgi?acc=GSE127615
ENCODE	(The ENCODE Project Consortium, 2012)	10.1038/nature11247	Michael Snyder, Stanford	MCF-7	ENCSR949IWY	Transcription Factor	PAX8	GSE105903	GSE105903_ENCFF282SXB_optimal_idr_thresholded_peaks_hg19.bed.gz	https://www.ncbi.nlm.nih.gov/geo/query/acc.cgi?acc=GSE105903
ENCODE	(The ENCODE Project Consortium, 2012)	10.1038/nature11247	Michael Snyder, Stanford	MCF-7	ENCSR389BLX	Transcription Factor	GATAD2B	GSE91723	GSE91723_ENCFF231VAA_optimal_idr_thresholded_peaks_hg19.bed.gz	https://www.ncbi.nlm.nih.gov/geo/query/acc.cgi?acc=GSE91723
ENCODE	(The ENCODE Project Consortium, 2012)	10.1038/nature11247	Michael Snyder, Stanford	MCF-7	ENCSR423RTK	Transcription Factor	GATA3	GSE127656	GSE127656_ENCFF313TUJ_optimal_idr_thresholded_peaks_hg19.bed.gz	https://www.ncbi.nlm.nih.gov/geo/query/acc.cgi?acc=GSE127656
ENCODE	(The ENCODE Project Consortium, 2012)	10.1038/nature11247	Michael Snyder, Stanford	MCF-7	ENCSR934JDG	Transcription Factor	CLOCK	GSE127640	GSE127640_ENCFF359WMP_optimal_idr_thresholded_peaks_hg19.bed.gz	https://www.ncbi.nlm.nih.gov/geo/query/acc.cgi?acc=GSE127640
ENCODE	(The ENCODE Project Consortium, 2012)	10.1038/nature11247	Michael Snyder, Stanford	MCF-7	ENCSR841YWU	Transcription Factor	E4F1	GSE127582	GSE127582_ENCFF347USC_optimal_idr_thresholded_peaks_GRCh38.bed.gz	https://www.ncbi.nlm.nih.gov/geo/query/acc.cgi?acc=GSE127582
ENCODE	(The ENCODE Project Consortium, 2012)	10.1038/nature11247	Michael Snyder, Stanford	MCF-7	ENCSR126YEB	Transcription Factor	FOXA1	GSE105305	GSE105305_ENCFF596OJV_optimal_idr_thresholded_peaks_hg19.bed.gz	https://www.ncbi.nlm.nih.gov/geo/query/acc.cgi?acc=GSE105305
ENCODE	(The ENCODE Project Consortium, 2012)	10.1038/nature11247	Michael Snyder, Stanford	MCF-7	ENCSR569XNP	Transcription Factor	FOS	GSE105734	GSE105734_ENCFF965AIZ_optimal_idr_thresholded_peaks_hg19.bed.gz	https://www.ncbi.nlm.nih.gov/geo/query/acc.cgi?acc=GSE105734
ENCODE	(The ENCODE Project Consortium, 2012)	10.1038/nature11247	Michael Snyder, Stanford	MCF-7	ENCSR176EXN	Transcription Factor	JUN	GSE91550	GSE91550_ENCFF836SJY_optimal_idr_thresholded_peaks_hg19.bed.gz	https://www.ncbi.nlm.nih.gov/geo/query/acc.cgi?acc=GSE91550
ENCODE	(The ENCODE Project Consortium, 2012)	10.1038/nature11247	Bradley Bernstein, Broad	MCF-7	ENCSR560BUE	Transcription Factor	CTCF	GSE123219	GSE123219_ENCFF164EJE_optimal_idr_thresholded_peaks_hg19.bed.gz	https://www.ncbi.nlm.nih.gov/geo/query/acc.cgi?acc=GSE123219

## Sheet: Legend
Title	Data reference list
